# Supplementary material for: The In Vitro Impact of Isoxazole Derivatives on Pathogenic Biofilm and Cytotoxicity of Fibroblast Cell Line
Source: Int J Mol Sci. 2023 Feb 3;24(3):2997. doi: 10.3390/ijms24032997 (PMC9917413; doi:10.3390/ijms24032997)
Supplement: Supplementary file 1 [file ijms-24-02997-s001.zip]

Archive with 1 entries (1 files):
- ijms-2129607-supplementary.pdf
